# Supplementary material for: A systematic pan-cancer analysis reveals the clinical prognosis and immunotherapy value of C-X3-C motif ligand 1 (CX3CL1)
Source: Front Genet. 2023 Apr 20;14:1183795. doi: 10.3389/fgene.2023.1183795 (PMC10157490; doi:10.3389/fgene.2023.1183795)
Supplement: Supplementary file 1 [file DataSheet3.ZIP]

Archive with 2 entries (2 files):
- ALL_gene.txt
- __MACOSX/._ALL_gene.txt
