# Supplementary material for: A systematic pan-cancer analysis reveals the clinical prognosis and immunotherapy value of C-X3-C motif ligand 1 (CX3CL1)
Source: Front Genet. 2023 Apr 20;14:1183795. doi: 10.3389/fgene.2023.1183795 (PMC10157490; doi:10.3389/fgene.2023.1183795)
Supplement: Supplementary file 1 [file DataSheet3.ZIP › ALL_gene.txt]

CCL2
CCL7
CCR1
CCR2
CCR5
CD200
CD200R1
CD4
CX3CL1
CX3CR1
CXCL1
CXCL10
CXCL11
CXCL5
CXCL8
CXCL9
CXCR1
CXCR2
CXCR3
CXCR4
CDH5
ROBO4
LDB2
BCL6B
S1PR1
CRIM1
RAPGEF5
EDN1
GPR4
EPAS1
ECSCR
TIE1
GIMAP8
CASKIN2
NEDD9
SHROOM4
VWF
ADGRL4
DOCK4
ESAM
DLL4
AKAP2
MAML2
TEK
GIMAP5
ARHGAP29
PECAM1
CD93
CLEC14A
CXorf36
MMRN2
EMCN
NOTCH4
RBMS2
RP11-389C8.2
RP11-134L10.1
TNIP1
ARID5A
ARHGEF15
RGL1
HECW2
NRP1
LRRC32
CALCRL
PDGFB
ZNF366
RP11-693N9.2
SUSD6
