# Supplementary material for: A systematic pan-cancer analysis reveals the clinical prognosis and immunotherapy value of C-X3-C motif ligand 1 (CX3CL1)
Source: Front Genet. 2023 Apr 20;14:1183795. doi: 10.3389/fgene.2023.1183795 (PMC10157490; doi:10.3389/fgene.2023.1183795)
Supplement: Supplementary file 3 [file DataSheet1.ZIP › code.R]

########生存分析########
# 读取数据
library(tidyverse)
a <- read_tsv("tcga_RSEM_gene_tpm")
dim(a)
b <- read_tsv("/tcga_gene_expected_count")
dim(b)
clini <- read_tsv("Survival_SupplementalTable_S1_20171025_xena_sp")
dim(clini)
table(clini$`cancer type abbreviation`) #33
# ensembel_id 转化为 symbol_id 并整理表达矩阵tpm数据
library(TCGAbiolinks)
library(pacman)
library(magrittr)
exp_data = a %>% 
  filter(str_detect(sample, "^ENSG")) %>% # 提取ENSG*注释的基因
  mutate(sample = gsub("\\..*", "", sample)) # 删除版本号
colnames(exp_data)[1] <- 'ensembl_gene_id'
exp_data[1:3,1:3]
id <- read.csv("Ensembl_ID_TO_Symbol_ID.csv",header = T)
mergedata <- merge(id,exp_data,by='ensembl_gene_id')
mergedata1 <- mergedata %>% filter(str_detect(symbol_id,"CX3CL1"))
mergedata1 <- mergedata1[,-1]
dim(mergedata1)
rownames(mergedata1) <- mergedata1[,1]
mergedata1 <- mergedata1[,-1]
mergedata2 <- t(mergedata1)
dim(mergedata2)
class(mergedata2)
mergedata2 <- as.data.frame(mergedata2)
mergedata3 <- mergedata2 %>% rownames_to_column("sample")
dim(mergedata3)
write_tsv(mergedata3, "TPM_CX3CL1_tumor.txt")
mergedata3 <- read_tsv("TPM_CX3CL1_tumor.txt",
                       quote = "\"",col_names = TRUE)

# 整理临床数据
library(randomForestSRC)
library(randomSurvivalForest)
library(tidyverse) 
colnames(clini)
clini$OS.time_y <- (as.numeric(clini$OS.time))/365
clini$DSS.time_y <- (as.numeric(clini$DSS.time))/365
clini$DFI.time_y <- (as.numeric(clini$DFI.time))/365
clini$PFI.time_y <- (as.numeric(clini$PFI.time))/365

# 合并表达数据和临床数据
dim(clini)
dim(mergedata3)
d <- merge(mergedata3,clini,by = 'sample')
dim(d)
colnames(d)
write_tsv(d, "final_clin_cx3cl1.txt")
rm(list = ls())
d <- read_tsv("final_clin_cx3cl1.txt",
              quote = "\"",col_names = TRUE)
# 只提取肿瘤数据
e <- d %>% filter(str_detect(sample,"-01"))
e1 <- d %>% filter(str_detect(sample,"-11"))
dim(e)
dim(e1)
write_csv(d,"d.csv")
write.xlsx(d,"d.xlsx")
#加肿瘤正常分组
colnames(d)
library(dplyr)
library(stringr)
library(tidyverse)
library(clusterProfiler)
library(ggpubr)
library(magrittr)
# 添加分组，目标基因的高低分组和年龄分组
f <- e %>%
  mutate(CX3CL1_group = if_else(CX3CL1 > median(CX3CL1), "High", "Low")) %>%
  mutate(age_group = if_else(age_at_initial_pathologic_diagnosis < 65, "<65", ">=65"))
colnames(f)
write.csv(f,"f.csv")
write_tsv(f,"f.txt")

# 使用函数进行生存分析
library(survival)
library(survminer)
library(RColorBrewer)
fit <- survfit(Surv(OS.time_y, OS) ~ CX3CL1_group, data = f)
ggsurvplot(fit,
           pval = TRUE,
           linetype = "solid",  
           palette = c("red", "steelblue"),
           surv.median.line = "hv", # 添加中位生存曲线
           title = "all_cancer",
           ylab = "Overall survival(percentage)",
           xlab = " Time (Years)", #更改横纵坐标
           legend.title = "CX3CL1 levels",
           legend = c(0.85,0.85),
           risk.table = T,
           tables.height = 0.2,
           ggtheme = theme_bw(),
           tables.theme = theme_cleantable()
)

# 提取不同的癌种的数据进行生存分析
table(f$`cancer type abbreviation`)
colnames(f)
LUAD <- f %>% filter(str_detect(`cancer type abbreviation`,"LUAD"))
dim(ACC)

# Progression Free Interval
fit <- survfit(Surv(PFI.time_y, PFI) ~ CX3CL1_group, data = LUAD)
pdf("LUAD_PFI.pdf", 13, 10, onefile = FALSE)
ggsurvplot(fit,
           pval = TRUE,
           linetype = "solid",  
           palette = c("red", "steelblue"),
           surv.median.line = "hv", # 添加中位生存曲线
           title = "Cancer:LUAD",
           ylab = "Progression Free Interval(percentage)",
           xlab = " Time (Years)", #更改横纵坐标
           legend.title = "CX3CL1 levels",
           legend.labs = c("high", "low"),
           legend = c(0.85,0.85),
           risk.table = T,
           tables.height = 0.2,
           ggtheme = theme_bw(),
           tables.theme = theme_cleantable(),
           risk.table.title = "CX3CL1 levels",
           break.x.by = 2,
           xlim = c(0,14))
dev.off()
# ACC BLCA BRCA CESC CHOL COAD DLBC ESCA  GBM HNSC KICH KIRC KIRP  LGG LIHC LUAD LUSC 
# 77  407 1091  304   36  286   47  181  156  518   66  530  288  508  369  513  498 
# MESO   OV PAAD PCPG PRAD READ SARC SKCM STAD TGCT THCA THYM UCEC  UCS  UVM 
# 87  420  178  177  495   91  258  102  414  132  504  119  180   57   79 
########小提琴图#########
#分别提取所有类型的癌症
#以STAD为例
STAD <- f %>% filter(str_detect(`cancer type abbreviation`,"STAD"))
table(STAD$age_group)
group <- c(rep("<65",173),rep(">=65",236))
length(group) == dim(STAD)[[1]]
my_comparisons <- list(c("<65", ">=65"))##分组设定
#library(ggpubr)
pdf("STAD.pdf", 10, 10, onefile = FALSE)
e <- STAD %>%
  #dplyr::filter(group %in% c("IBC","N","DCIS")) %>%
  ggviolin(x = "age_group", 
           y = c(colnames(STAD)[2]), 
           fill = "age_group",
           title = "Cancer:STAD",
           combine = T,
           palette = c("blue", "red"),
           ylab="CX3CL1 expression",
           add = "boxplot", 
           add.params = list(fill = "white"))
e+stat_compare_means(method = "t.test",
                     label = "p.format",##星号设置
                     comparisons = my_comparisons)
dev.off()
########ROC曲线#########
library(openxlsx)
library(tidyverse)
g <- read.xlsx("d.xlsx")
table(g$group)
colnames(g)
#以BLCA为例
BLCA <- g %>% filter(str_detect(`cancer.type.abbreviation`,"BLCA"))
table(BLCA$group)
#library(pROC)
pdf("BLCA.pdf", 10, 10, onefile = FALSE)
par(pty = "s")
x <- plot.roc(BLCA$group,
              BLCA$CX3CL1,
              levels = c("tumor",
                         "normal"),
              smooth=T, #绘制平滑曲线
              ci=TRUE, 
              main="BLCA",
              col="darkred",
              lwd=2, 
              # print.thres = TRUE, # 生成阈值
              legacy.axes=T)
legend("bottomright",
       c(paste("Diagnostic_AUC=",round(x$auc,3))),
       col="darkred",
       lwd=6)
dev.off()

########富集分析#########
library(clusterProfiler)
library(org.Hs.eg.db)
library(enrichplot)
library(ggplot2)
library(pathview)
library(DOSE)

pvalueFilter = 0.05
qvalueFilter = 1
showNum = 20

rm(list = ls())
rt <- read.table("ALL_gene.txt",
                 sep = "\t",check.names = F,header = F)
genes = as.vector(rt[,1])
entrezIDs <- mget(genes,org.Hs.egSYMBOL2EG,ifnotfound = NA)
entrezIDs <- as.character(entrezIDs)
rt = cbind(rt,entrezID = entrezIDs)
colnames(rt) <- c("symbol","entrezID")
rt = rt[is.na(rt[,"entrezID"]) == F,]
gene = rt$entrezID
gene = unique(gene)
colorSel = "qvalue"
if(qvalueFilter>0.05){
  colorSel = "pvalue"
}
kk <- enrichKEGG(gene = gene, 
                 organism = "hsa", 
                 keyType = "kegg",
                 pvalueCutoff = 0.05,
                 pAdjustMethod = "BH",
                 qvalueCutoff =0.5)
p1 <- barplot(kk)
p1
p2 <- p1 + 
  ggtitle("KEGG")
p2
ggsave("KEGG.pdf", width = 10, height = 8)

kkgo <- enrichGO(gene = gene,
                 OrgDb = org.Hs.eg.db,
                 ont = "ALL",
                 pvalueCutoff = 1,
                 qvalueCutoff = 1)
dotplot(kkgo, split="ONTOLOGY") + facet_grid(ONTOLOGY~., scale="free")
ggsave("GO.pdf", width = 12, height = 18)
p1 <- dotplot(kkgo, split="ONTOLOGY") + 
  facet_grid(ONTOLOGY~., scale="free")
p1
p2 <- p1 + 
  ggtitle("dotplot for GO")+ 
  aes(shape = Count > 30) 
p2
ggsave("GO_three_1.pdf", width = 10, height = 14)
