# Supplementary material for: A systematic pan-cancer analysis reveals the clinical prognosis and immunotherapy value of C-X3-C motif ligand 1 (CX3CL1)
Source: Front Genet. 2023 Apr 20;14:1183795. doi: 10.3389/fgene.2023.1183795 (PMC10157490; doi:10.3389/fgene.2023.1183795)
Supplement: Supplementary file 5 [file DataSheet2.ZIP › Ensembl_ID_TO_Symbol_ID.csv]

	ensembl_gene_id	symbol_id
1	ENSG00000000003	TSPAN6
2	ENSG00000000005	TNMD
3	ENSG00000000419	DPM1
4	ENSG00000000457	SCYL3
5	ENSG00000000460	C1orf112
6	ENSG00000000938	FGR
7	ENSG00000000971	CFH
8	ENSG00000001036	FUCA2
9	ENSG00000001084	GCLC
10	ENSG00000001167	NFYA
11	ENSG00000001460	STPG1
12	ENSG00000001461	NIPAL3
13	ENSG00000001497	LAS1L
14	ENSG00000001561	ENPP4
15	ENSG00000001617	SEMA3F
16	ENSG00000001626	CFTR
17	ENSG00000001629	ANKIB1
18	ENSG00000001630	CYP51A1
19	ENSG00000001631	KRIT1
20	ENSG00000002016	RAD52
21	ENSG00000002079	MYH16
22	ENSG00000002330	BAD
23	ENSG00000002549	LAP3
24	ENSG00000002586	CD99
25	ENSG00000002587	HS3ST1
26	ENSG00000002726	AOC1
27	ENSG00000002745	WNT16
28	ENSG00000002746	HECW1
29	ENSG00000002822	MAD1L1
30	ENSG00000002834	LASP1
31	ENSG00000002919	SNX11
32	ENSG00000002933	TMEM176A
33	ENSG00000003056	M6PR
34	ENSG00000003096	KLHL13
35	ENSG00000003137	CYP26B1
36	ENSG00000003147	ICA1
37	ENSG00000003249	DBNDD1
38	ENSG00000003393	ALS2
39	ENSG00000003400	CASP10
40	ENSG00000003402	CFLAR
41	ENSG00000003436	TFPI
42	ENSG00000003509	NDUFAF7
43	ENSG00000003756	RBM5
44	ENSG00000003987	MTMR7
45	ENSG00000003989	SLC7A2
46	ENSG00000004059	ARF5
47	ENSG00000004139	SARM1
48	ENSG00000004142	POLDIP2
49	ENSG00000004399	PLXND1
50	ENSG00000004455	AK2
51	ENSG00000004468	CD38
52	ENSG00000004478	FKBP4
53	ENSG00000004487	KDM1A
54	ENSG00000004534	RBM6
55	ENSG00000004660	CAMKK1
56	ENSG00000004700	RECQL
57	ENSG00000004766	VPS50
58	ENSG00000004776	HSPB6
59	ENSG00000004777	ARHGAP33
60	ENSG00000004779	NDUFAB1
61	ENSG00000004799	PDK4
62	ENSG00000004809	SLC22A16
63	ENSG00000004838	ZMYND10
64	ENSG00000004846	ABCB5
65	ENSG00000004848	ARX
66	ENSG00000004864	SLC25A13
67	ENSG00000004866	ST7
68	ENSG00000004897	CDC27
69	ENSG00000004939	SLC4A1
70	ENSG00000004948	CALCR
71	ENSG00000004961	HCCS
72	ENSG00000004975	DVL2
73	ENSG00000005001	PRSS22
74	ENSG00000005007	UPF1
75	ENSG00000005020	SKAP2
76	ENSG00000005022	SLC25A5
77	ENSG00000005059	MCUB
78	ENSG00000005073	HOXA11
79	ENSG00000005075	POLR2J
80	ENSG00000005100	DHX33
81	ENSG00000005102	MEOX1
82	ENSG00000005108	THSD7A
83	ENSG00000005156	LIG3
84	ENSG00000005175	RPAP3
85	ENSG00000005187	ACSM3
86	ENSG00000005189	REXO5
87	ENSG00000005194	CIAPIN1
88	ENSG00000005206	SPPL2B
89	ENSG00000005238	FAM214B
90	ENSG00000005243	COPZ2
91	ENSG00000005249	PRKAR2B
92	ENSG00000005302	MSL3
93	ENSG00000005339	CREBBP
94	ENSG00000005379	TSPOAP1
95	ENSG00000005381	MPO
96	ENSG00000005421	PON1
97	ENSG00000005436	GCFC2
98	ENSG00000005448	WDR54
99	ENSG00000005469	CROT
100	ENSG00000005471	ABCB4
101	ENSG00000005483	KMT2E
102	ENSG00000005486	RHBDD2
103	ENSG00000005513	SOX8
104	ENSG00000005700	IBTK
105	ENSG00000005801	ZNF195
106	ENSG00000005810	MYCBP2
107	ENSG00000005812	FBXL3
108	ENSG00000005844	ITGAL
109	ENSG00000005882	PDK2
110	ENSG00000005884	ITGA3
111	ENSG00000005889	ZFX
112	ENSG00000005893	LAMP2
113	ENSG00000005961	ITGA2B
114	ENSG00000005981	ASB4
115	ENSG00000006007	GDE1
116	ENSG00000006015	REX1BD
117	ENSG00000006016	CRLF1
118	ENSG00000006025	OSBPL7
119	ENSG00000006042	TMEM98
120	ENSG00000006047	YBX2
121	ENSG00000006059	KRT33A
122	ENSG00000006062	MAP3K14
123	ENSG00000006071	ABCC8
124	ENSG00000006116	CACNG3
125	ENSG00000006118	TMEM132A
126	ENSG00000006125	AP2B1
127	ENSG00000006128	TAC1
128	ENSG00000006194	ZNF263
129	ENSG00000006210	CX3CL1
130	ENSG00000006282	SPATA20
131	ENSG00000006283	CACNA1G
132	ENSG00000006327	TNFRSF12A
133	ENSG00000006377	DLX6
134	ENSG00000006432	MAP3K9
135	ENSG00000006451	RALA
136	ENSG00000006453	BAIAP2L1
137	ENSG00000006459	KDM7A
138	ENSG00000006468	ETV1
139	ENSG00000006530	AGK
140	ENSG00000006534	ALDH3B1
141	ENSG00000006555	TTC22
142	ENSG00000006576	PHTF2
143	ENSG00000006606	CCL26
144	ENSG00000006607	FARP2
145	ENSG00000006611	USH1C
146	ENSG00000006625	GGCT
147	ENSG00000006634	DBF4
148	ENSG00000006638	TBXA2R
149	ENSG00000006652	IFRD1
150	ENSG00000006659	LGALS14
151	ENSG00000006695	COX10
152	ENSG00000006704	GTF2IRD1
153	ENSG00000006712	PAF1
154	ENSG00000006715	VPS41
155	ENSG00000006740	ARHGAP44
156	ENSG00000006744	ELAC2
157	ENSG00000006747	SCIN
158	ENSG00000006756	ARSD
159	ENSG00000006757	PNPLA4
160	ENSG00000006788	MYH13
161	ENSG00000006831	ADIPOR2
162	ENSG00000006837	CDKL3
163	ENSG00000007001	UPP2
164	ENSG00000007038	PRSS21
165	ENSG00000007047	MARK4
166	ENSG00000007062	PROM1
167	ENSG00000007080	CCDC124
168	ENSG00000007129	CEACAM21
169	ENSG00000007168	PAFAH1B1
170	ENSG00000007171	NOS2
171	ENSG00000007174	DNAH9
172	ENSG00000007202	KIAA0100
173	ENSG00000007216	SLC13A2
174	ENSG00000007237	GAS7
175	ENSG00000007255	TRAPPC6A
176	ENSG00000007264	MATK
177	ENSG00000007306	CEACAM7
178	ENSG00000007312	CD79B
179	ENSG00000007314	SCN4A
180	ENSG00000007341	ST7L
181	ENSG00000007350	TKTL1
182	ENSG00000007372	PAX6
183	ENSG00000007376	RPUSD1
184	ENSG00000007384	RHBDF1
185	ENSG00000007392	LUC7L
186	ENSG00000007402	CACNA2D2
187	ENSG00000007516	BAIAP3
188	ENSG00000007520	TSR3
189	ENSG00000007541	PIGQ
190	ENSG00000007545	CRAMP1
191	ENSG00000007866	TEAD3
192	ENSG00000007908	SELE
193	ENSG00000007923	DNAJC11
194	ENSG00000007933	FMO3
195	ENSG00000007944	MYLIP
196	ENSG00000007952	NOX1
197	ENSG00000007968	E2F2
198	ENSG00000008018	PSMB1
199	ENSG00000008056	SYN1
200	ENSG00000008083	JARID2
201	ENSG00000008086	CDKL5
202	ENSG00000008118	CAMK1G
203	ENSG00000008128	CDK11A
204	ENSG00000008130	NADK
205	ENSG00000008196	TFAP2B
206	ENSG00000008197	TFAP2D
207	ENSG00000008226	DLEC1
208	ENSG00000008256	CYTH3
209	ENSG00000008277	ADAM22
210	ENSG00000008282	SYPL1
211	ENSG00000008283	CYB561
212	ENSG00000008294	SPAG9
213	ENSG00000008300	CELSR3
214	ENSG00000008311	AASS
215	ENSG00000008323	PLEKHG6
216	ENSG00000008324	SS18L2
217	ENSG00000008382	MPND
218	ENSG00000008394	MGST1
219	ENSG00000008405	CRY1
220	ENSG00000008438	PGLYRP1
221	ENSG00000008441	NFIX
222	ENSG00000008513	ST3GAL1
223	ENSG00000008516	MMP25
224	ENSG00000008517	IL32
225	ENSG00000008710	PKD1
226	ENSG00000008735	MAPK8IP2
227	ENSG00000008838	MED24
228	ENSG00000008853	RHOBTB2
229	ENSG00000008869	HEATR5B
230	ENSG00000008952	SEC62
231	ENSG00000008988	RPS20
232	ENSG00000009307	CSDE1
233	ENSG00000009335	UBE3C
234	ENSG00000009413	REV3L
235	ENSG00000009694	TENM1
236	ENSG00000009709	PAX7
237	ENSG00000009724	MASP2
238	ENSG00000009765	IYD
239	ENSG00000009780	FAM76A
240	ENSG00000009790	TRAF3IP3
241	ENSG00000009830	POMT2
242	ENSG00000009844	VTA1
243	ENSG00000009950	MLXIPL
244	ENSG00000009954	BAZ1B
245	ENSG00000010017	RANBP9
246	ENSG00000010030	ETV7
247	ENSG00000010072	SPRTN
248	ENSG00000010165	EEF1AKNMT
249	ENSG00000010219	DYRK4
250	ENSG00000010244	ZNF207
251	ENSG00000010256	UQCRC1
252	ENSG00000010270	STARD3NL
253	ENSG00000010278	CD9
254	ENSG00000010282	HHATL
255	ENSG00000010292	NCAPD2
256	ENSG00000010295	IFFO1
257	ENSG00000010310	GIPR
258	ENSG00000010318	PHF7
259	ENSG00000010319	SEMA3G
260	ENSG00000010322	NISCH
261	ENSG00000010327	STAB1
262	ENSG00000010361	FUZ
263	ENSG00000010379	SLC6A13
264	ENSG00000010404	IDS
265	ENSG00000010438	PRSS3
266	ENSG00000010539	ZNF200
267	ENSG00000010610	CD4
268	ENSG00000010626	LRRC23
269	ENSG00000010671	BTK
270	ENSG00000010704	HFE
271	ENSG00000010803	SCMH1
272	ENSG00000010810	FYN
273	ENSG00000010818	HIVEP2
274	ENSG00000010932	FMO1
275	ENSG00000011007	ELOA
276	ENSG00000011009	LYPLA2
277	ENSG00000011021	CLCN6
278	ENSG00000011028	MRC2
279	ENSG00000011052	NME1-NME2
280	ENSG00000011083	SLC6A7
281	ENSG00000011105	TSPAN9
282	ENSG00000011114	BTBD7
283	ENSG00000011132	APBA3
284	ENSG00000011143	MKS1
285	ENSG00000011198	ABHD5
286	ENSG00000011201	ANOS1
287	ENSG00000011243	AKAP8L
288	ENSG00000011258	MBTD1
289	ENSG00000011260	UTP18
290	ENSG00000011275	RNF216
291	ENSG00000011295	TTC19
292	ENSG00000011304	PTBP1
293	ENSG00000011332	DPF1
294	ENSG00000011347	SYT7
295	ENSG00000011376	LARS2
296	ENSG00000011405	PIK3C2A
297	ENSG00000011422	PLAUR
298	ENSG00000011426	ANLN
299	ENSG00000011451	WIZ
300	ENSG00000011454	RABGAP1
301	ENSG00000011465	DCN
302	ENSG00000011478	QPCTL
303	ENSG00000011485	PPP5C
304	ENSG00000011523	CEP68
305	ENSG00000011566	MAP4K3
306	ENSG00000011590	ZBTB32
307	ENSG00000011600	TYROBP
308	ENSG00000011638	TMEM159
309	ENSG00000011677	GABRA3
310	ENSG00000012048	BRCA1
311	ENSG00000012061	ERCC1
312	ENSG00000012124	CD22
313	ENSG00000012171	SEMA3B
314	ENSG00000012174	MBTPS2
315	ENSG00000012211	PRICKLE3
316	ENSG00000012223	LTF
317	ENSG00000012232	EXTL3
318	ENSG00000012504	NR1H4
319	ENSG00000012660	ELOVL5
320	ENSG00000012779	ALOX5
321	ENSG00000012817	KDM5D
322	ENSG00000012822	CALCOCO1
323	ENSG00000012963	UBR7
324	ENSG00000012983	MAP4K5
325	ENSG00000013016	EHD3
326	ENSG00000013275	PSMC4
327	ENSG00000013288	MAN2B2
328	ENSG00000013293	SLC7A14
329	ENSG00000013297	CLDN11
330	ENSG00000013306	SLC25A39
331	ENSG00000013364	MVP
332	ENSG00000013374	NUB1
333	ENSG00000013375	PGM3
334	ENSG00000013392	RWDD2A
335	ENSG00000013441	CLK1
336	ENSG00000013503	POLR3B
337	ENSG00000013523	ANGEL1
338	ENSG00000013561	RNF14
339	ENSG00000013563	DNASE1L1
340	ENSG00000013573	DDX11
341	ENSG00000013583	HEBP1
342	ENSG00000013588	GPRC5A
343	ENSG00000013619	MAMLD1
344	ENSG00000013725	CD6
345	ENSG00000013810	TACC3
346	ENSG00000014123	UFL1
347	ENSG00000014138	POLA2
348	ENSG00000014164	ZC3H3
349	ENSG00000014216	CAPN1
350	ENSG00000014257	ACP3
351	ENSG00000014641	MDH1
352	ENSG00000014824	SLC30A9
353	ENSG00000014914	MTMR11
354	ENSG00000014919	COX15
355	ENSG00000015133	CCDC88C
356	ENSG00000015153	YAF2
357	ENSG00000015171	ZMYND11
358	ENSG00000015285	WAS
359	ENSG00000015413	DPEP1
360	ENSG00000015475	BID
361	ENSG00000015479	MATR3
362	ENSG00000015520	NPC1L1
363	ENSG00000015532	XYLT2
364	ENSG00000015568	RGPD5
365	ENSG00000015592	STMN4
366	ENSG00000015676	NUDCD3
367	ENSG00000016082	ISL1
368	ENSG00000016391	CHDH
369	ENSG00000016402	IL20RA
370	ENSG00000016490	CLCA1
371	ENSG00000016602	CLCA4
372	ENSG00000016864	GLT8D1
373	ENSG00000017260	ATP2C1
374	ENSG00000017427	IGF1
375	ENSG00000017483	SLC38A5
376	ENSG00000017797	RALBP1
377	ENSG00000018189	RUFY3
378	ENSG00000018236	CNTN1
379	ENSG00000018280	SLC11A1
380	ENSG00000018408	WWTR1
381	ENSG00000018510	AGPS
382	ENSG00000018607	ZNF806
383	ENSG00000018610	STEEP1
384	ENSG00000018625	ATP1A2
385	ENSG00000018699	TTC27
386	ENSG00000018869	ZNF582
387	ENSG00000019102	VSIG2
388	ENSG00000019144	PHLDB1
389	ENSG00000019169	MARCO
390	ENSG00000019186	CYP24A1
391	ENSG00000019485	PRDM11
392	ENSG00000019505	SYT13
393	ENSG00000019549	SNAI2
394	ENSG00000019582	CD74
395	ENSG00000019991	HGF
396	ENSG00000019995	ZRANB1
397	ENSG00000020129	NCDN
398	ENSG00000020181	ADGRA2
399	ENSG00000020219	CCT8L1P
400	ENSG00000020256	ZFP64
401	ENSG00000020426	MNAT1
402	ENSG00000020577	SAMD4A
403	ENSG00000020633	RUNX3
404	ENSG00000020922	MRE11
405	ENSG00000021300	PLEKHB1
406	ENSG00000021355	SERPINB1
407	ENSG00000021461	CYP3A43
408	ENSG00000021488	SLC7A9
409	ENSG00000021574	SPAST
410	ENSG00000021645	NRXN3
411	ENSG00000021762	OSBPL5
412	ENSG00000021776	AQR
413	ENSG00000021826	CPS1
414	ENSG00000021852	C8B
415	ENSG00000022267	FHL1
416	ENSG00000022277	RTF2
417	ENSG00000022355	GABRA1
418	ENSG00000022556	NLRP2
419	ENSG00000022567	SLC45A4
420	ENSG00000022840	RNF10
421	ENSG00000022976	ZNF839
422	ENSG00000023041	ZDHHC6
423	ENSG00000023171	GRAMD1B
424	ENSG00000023191	RNH1
425	ENSG00000023228	NDUFS1
426	ENSG00000023287	RB1CC1
427	ENSG00000023318	ERP44
428	ENSG00000023330	ALAS1
429	ENSG00000023445	BIRC3
430	ENSG00000023516	AKAP11
431	ENSG00000023572	GLRX2
432	ENSG00000023608	SNAPC1
433	ENSG00000023697	DERA
434	ENSG00000023734	STRAP
435	ENSG00000023839	ABCC2
436	ENSG00000023892	DEF6
437	ENSG00000023902	PLEKHO1
438	ENSG00000023909	GCLM
439	ENSG00000024048	UBR2
440	ENSG00000024422	EHD2
441	ENSG00000024526	DEPDC1
442	ENSG00000024862	CCDC28A
443	ENSG00000025039	RRAGD
444	ENSG00000025156	HSF2
445	ENSG00000025293	PHF20
446	ENSG00000025423	HSD17B6
447	ENSG00000025434	NR1H3
448	ENSG00000025708	TYMP
449	ENSG00000025770	NCAPH2
450	ENSG00000025772	TOMM34
451	ENSG00000025796	SEC63
452	ENSG00000025800	KPNA6
453	ENSG00000026025	VIM
454	ENSG00000026036	RTEL1-TNFRSF6B
455	ENSG00000026103	FAS
456	ENSG00000026297	RNASET2
457	ENSG00000026508	CD44
458	ENSG00000026559	KCNG1
459	ENSG00000026652	AGPAT4
460	ENSG00000026751	SLAMF7
461	ENSG00000026950	BTN3A1
462	ENSG00000027001	MIPEP
463	ENSG00000027075	PRKCH
464	ENSG00000027644	INSRR
465	ENSG00000027697	IFNGR1
466	ENSG00000027847	B4GALT7
467	ENSG00000027869	SH2D2A
468	ENSG00000028116	VRK2
469	ENSG00000028137	TNFRSF1B
470	ENSG00000028203	VEZT
471	ENSG00000028277	POU2F2
472	ENSG00000028310	BRD9
473	ENSG00000028528	SNX1
474	ENSG00000028839	TBPL1
475	ENSG00000029153	ARNTL2
476	ENSG00000029363	BCLAF1
477	ENSG00000029364	SLC39A9
478	ENSG00000029534	ANK1
479	ENSG00000029559	IBSP
480	ENSG00000029639	TFB1M
481	ENSG00000029725	RABEP1
482	ENSG00000029993	HMGB3
483	ENSG00000030066	NUP160
484	ENSG00000030110	BAK1
485	ENSG00000030304	MUSK
486	ENSG00000030419	IKZF2
487	ENSG00000030582	GRN
488	ENSG00000031003	FAM13B
489	ENSG00000031081	ARHGAP31
490	ENSG00000031691	CENPQ
491	ENSG00000031698	SARS1
492	ENSG00000031823	RANBP3
493	ENSG00000032219	ARID4A
494	ENSG00000032389	EIPR1
495	ENSG00000032444	PNPLA6
496	ENSG00000032742	IFT88
497	ENSG00000033011	ALG1
498	ENSG00000033030	ZCCHC8
499	ENSG00000033050	ABCF2
500	ENSG00000033100	CHPF2
501	ENSG00000033122	LRRC7
502	ENSG00000033170	FUT8
503	ENSG00000033178	UBA6
504	ENSG00000033327	GAB2
505	ENSG00000033627	ATP6V0A1
506	ENSG00000033800	PIAS1
507	ENSG00000033867	SLC4A7
508	ENSG00000034053	APBA2
509	ENSG00000034152	MAP2K3
510	ENSG00000034239	EFCAB1
511	ENSG00000034510	TMSB10
512	ENSG00000034533	ASTE1
513	ENSG00000034677	RNF19A
514	ENSG00000034693	PEX3
515	ENSG00000034713	GABARAPL2
516	ENSG00000034971	MYOC
517	ENSG00000035115	SH3YL1
518	ENSG00000035141	FAM136A
519	ENSG00000035403	VCL
520	ENSG00000035499	DEPDC1B
521	ENSG00000035664	DAPK2
522	ENSG00000035681	NSMAF
523	ENSG00000035687	ADSS2
524	ENSG00000035720	STAP1
525	ENSG00000035862	TIMP2
526	ENSG00000035928	RFC1
527	ENSG00000036054	TBC1D23
528	ENSG00000036257	CUL3
529	ENSG00000036448	MYOM2
530	ENSG00000036473	OTC
531	ENSG00000036530	CYP46A1
532	ENSG00000036549	ZZZ3
533	ENSG00000036565	SLC18A1
534	ENSG00000036672	USP2
535	ENSG00000036828	CASR
536	ENSG00000037042	TUBG2
537	ENSG00000037241	RPL26L1
538	ENSG00000037280	FLT4
539	ENSG00000037474	NSUN2
540	ENSG00000037637	FBXO42
541	ENSG00000037749	MFAP3
542	ENSG00000037757	MRI1
543	ENSG00000037897	METTL1
544	ENSG00000037965	HOXC8
545	ENSG00000038002	AGA
546	ENSG00000038210	PI4K2B
547	ENSG00000038219	BOD1L1
548	ENSG00000038274	MAT2B
549	ENSG00000038295	TLL1
550	ENSG00000038358	EDC4
551	ENSG00000038382	TRIO
552	ENSG00000038427	VCAN
553	ENSG00000038532	CLEC16A
554	ENSG00000038945	MSR1
555	ENSG00000039068	CDH1
556	ENSG00000039123	MTREX
557	ENSG00000039139	DNAH5
558	ENSG00000039319	ZFYVE16
559	ENSG00000039523	RIPOR1
560	ENSG00000039537	C6
561	ENSG00000039560	RAI14
562	ENSG00000039600	SOX30
563	ENSG00000039650	PNKP
564	ENSG00000039987	BEST2
565	ENSG00000040199	PHLPP2
566	ENSG00000040275	SPDL1
567	ENSG00000040341	STAU2
568	ENSG00000040487	SLC66A1
569	ENSG00000040531	CTNS
570	ENSG00000040608	RTN4R
571	ENSG00000040633	PHF23
572	ENSG00000040731	CDH10
573	ENSG00000040933	INPP4A
574	ENSG00000041353	RAB27B
575	ENSG00000041357	PSMA4
576	ENSG00000041515	MYO16
577	ENSG00000041802	LSG1
578	ENSG00000041880	PARP3
579	ENSG00000041982	TNC
580	ENSG00000041988	THAP3
581	ENSG00000042062	RIPOR3
582	ENSG00000042088	TDP1
583	ENSG00000042286	AIFM2
584	ENSG00000042304	C2orf83
585	ENSG00000042317	SPATA7
586	ENSG00000042429	MED17
587	ENSG00000042445	RETSAT
588	ENSG00000042493	CAPG
589	ENSG00000042753	AP2S1
590	ENSG00000042781	USH2A
591	ENSG00000042813	ZPBP
592	ENSG00000042832	TG
593	ENSG00000042980	ADAM28
594	ENSG00000043039	BARX2
595	ENSG00000043093	DCUN1D1
596	ENSG00000043143	JADE2
597	ENSG00000043355	ZIC2
598	ENSG00000043462	LCP2
599	ENSG00000043514	TRIT1
600	ENSG00000043591	ADRB1
601	ENSG00000044012	GUCA2B
602	ENSG00000044090	CUL7
603	ENSG00000044115	CTNNA1
604	ENSG00000044446	PHKA2
605	ENSG00000044459	CNTLN
606	ENSG00000044524	EPHA3
607	ENSG00000044574	HSPA5
608	ENSG00000046604	DSG2
609	ENSG00000046647	GEMIN8
610	ENSG00000046651	OFD1
611	ENSG00000046653	GPM6B
612	ENSG00000046774	MAGEC2
613	ENSG00000046889	PREX2
614	ENSG00000047056	WDR37
615	ENSG00000047188	YTHDC2
616	ENSG00000047230	CTPS2
617	ENSG00000047249	ATP6V1H
618	ENSG00000047315	POLR2B
619	ENSG00000047346	FAM214A
620	ENSG00000047365	ARAP2
621	ENSG00000047410	TPR
622	ENSG00000047457	CP
623	ENSG00000047578	KATNIP
624	ENSG00000047579	DTNBP1
625	ENSG00000047597	XK
626	ENSG00000047617	ANO2
627	ENSG00000047621	C12orf4
628	ENSG00000047634	SCML1
629	ENSG00000047644	WWC3
630	ENSG00000047648	ARHGAP6
631	ENSG00000047662	FAM184B
632	ENSG00000047849	MAP4
633	ENSG00000047932	GOPC
634	ENSG00000047936	ROS1
635	ENSG00000048028	USP28
636	ENSG00000048052	HDAC9
637	ENSG00000048140	TSPAN17
638	ENSG00000048162	NOP16
639	ENSG00000048342	CC2D2A
640	ENSG00000048392	RRM2B
641	ENSG00000048405	ZNF800
642	ENSG00000048462	TNFRSF17
643	ENSG00000048471	SNX29
644	ENSG00000048540	LMO3
645	ENSG00000048544	MRPS10
646	ENSG00000048545	GUCA1A
647	ENSG00000048649	RSF1
648	ENSG00000048707	VPS13D
649	ENSG00000048740	CELF2
650	ENSG00000048828	FAM120A
651	ENSG00000048991	R3HDM1
652	ENSG00000049089	COL9A2
653	ENSG00000049130	KITLG
654	ENSG00000049167	ERCC8
655	ENSG00000049192	ADAMTS6
656	ENSG00000049239	H6PD
657	ENSG00000049245	VAMP3
658	ENSG00000049246	PER3
659	ENSG00000049247	UTS2
660	ENSG00000049249	TNFRSF9
661	ENSG00000049283	EPN3
662	ENSG00000049323	LTBP1
663	ENSG00000049449	RCN1
664	ENSG00000049540	ELN
665	ENSG00000049541	RFC2
666	ENSG00000049618	ARID1B
667	ENSG00000049656	CLPTM1L
668	ENSG00000049759	NEDD4L
669	ENSG00000049768	FOXP3
670	ENSG00000049769	PPP1R3F
671	ENSG00000049860	HEXB
672	ENSG00000049883	PTCD2
673	ENSG00000050030	NEXMIF
674	ENSG00000050130	JKAMP
675	ENSG00000050165	DKK3
676	ENSG00000050327	ARHGEF5
677	ENSG00000050344	NFE2L3
678	ENSG00000050393	MCUR1
679	ENSG00000050405	LIMA1
680	ENSG00000050426	LETMD1
681	ENSG00000050438	SLC4A8
682	ENSG00000050555	LAMC3
683	ENSG00000050628	PTGER3
684	ENSG00000050730	TNIP3
685	ENSG00000050748	MAPK9
686	ENSG00000050767	COL23A1
687	ENSG00000050820	BCAR1
688	ENSG00000051009	FAM160A2
689	ENSG00000051108	HERPUD1
690	ENSG00000051128	HOMER3
691	ENSG00000051180	RAD51
692	ENSG00000051341	POLQ
693	ENSG00000051382	PIK3CB
694	ENSG00000051523	CYBA
695	ENSG00000051596	THOC3
696	ENSG00000051620	HEBP2
697	ENSG00000051825	MPHOSPH9
698	ENSG00000052126	PLEKHA5
699	ENSG00000052344	PRSS8
700	ENSG00000052723	SIKE1
701	ENSG00000052749	RRP12
702	ENSG00000052795	FNIP2
703	ENSG00000052802	MSMO1
704	ENSG00000052841	TTC17
705	ENSG00000052850	ALX4
706	ENSG00000053108	FSTL4
707	ENSG00000053254	FOXN3
708	ENSG00000053328	METTL24
709	ENSG00000053371	AKR7A2
710	ENSG00000053372	MRTO4
711	ENSG00000053438	NNAT
712	ENSG00000053501	USE1
713	ENSG00000053524	MCF2L2
714	ENSG00000053702	NRIP2
715	ENSG00000053747	LAMA3
716	ENSG00000053770	AP5M1
717	ENSG00000053900	ANAPC4
718	ENSG00000053918	KCNQ1
719	ENSG00000054116	TRAPPC3
720	ENSG00000054118	THRAP3
721	ENSG00000054148	PHPT1
722	ENSG00000054179	ENTPD2
723	ENSG00000054219	LY75
724	ENSG00000054267	ARID4B
725	ENSG00000054277	OPN3
726	ENSG00000054282	SDCCAG8
727	ENSG00000054356	PTPRN
728	ENSG00000054392	HHAT
729	ENSG00000054523	KIF1B
730	ENSG00000054598	FOXC1
731	ENSG00000054611	TBC1D22A
732	ENSG00000054654	SYNE2
733	ENSG00000054690	PLEKHH1
734	ENSG00000054793	ATP9A
735	ENSG00000054796	SPO11
736	ENSG00000054803	CBLN4
737	ENSG00000054938	CHRDL2
738	ENSG00000054965	FAM168A
739	ENSG00000054967	RELT
740	ENSG00000054983	GALC
741	ENSG00000055044	NOP58
742	ENSG00000055070	SZRD1
743	ENSG00000055118	KCNH2
744	ENSG00000055130	CUL1
745	ENSG00000055147	FAM114A2
746	ENSG00000055163	CYFIP2
747	ENSG00000055208	TAB2
748	ENSG00000055211	GINM1
749	ENSG00000055332	EIF2AK2
750	ENSG00000055483	USP36
751	ENSG00000055609	KMT2C
752	ENSG00000055732	MCOLN3
753	ENSG00000055813	CCDC85A
754	ENSG00000055917	PUM2
755	ENSG00000055950	MRPL43
756	ENSG00000055955	ITIH4
757	ENSG00000055957	ITIH1
758	ENSG00000056050	HPF1
759	ENSG00000056097	ZFR
760	ENSG00000056277	ZNF280C
761	ENSG00000056291	NPFFR2
762	ENSG00000056487	PHF21B
763	ENSG00000056558	TRAF1
764	ENSG00000056586	RC3H2
765	ENSG00000056736	IL17RB
766	ENSG00000056972	TRAF3IP2
767	ENSG00000056998	GYG2
768	ENSG00000057019	DCBLD2
769	ENSG00000057149	SERPINB3
770	ENSG00000057252	SOAT1
771	ENSG00000057294	PKP2
772	ENSG00000057468	MSH4
773	ENSG00000057593	F7
774	ENSG00000057608	GDI2
775	ENSG00000057657	PRDM1
776	ENSG00000057663	ATG5
777	ENSG00000057704	TMCC3
778	ENSG00000057757	PITHD1
779	ENSG00000057935	MTA3
780	ENSG00000058056	USP13
781	ENSG00000058063	ATP11B
782	ENSG00000058085	LAMC2
783	ENSG00000058091	CDK14
784	ENSG00000058262	SEC61A1
785	ENSG00000058272	PPP1R12A
786	ENSG00000058335	RASGRF1
787	ENSG00000058404	CAMK2B
788	ENSG00000058453	CROCC
789	ENSG00000058600	POLR3E
790	ENSG00000058668	ATP2B4
791	ENSG00000058673	ZC3H11A
792	ENSG00000058729	RIOK2
793	ENSG00000058799	YIPF1
794	ENSG00000058804	NDC1
795	ENSG00000058866	DGKG
796	ENSG00000059122	FLYWCH1
797	ENSG00000059145	UNKL
798	ENSG00000059377	TBXAS1
799	ENSG00000059378	PARP12
800	ENSG00000059573	ALDH18A1
801	ENSG00000059588	TARBP1
802	ENSG00000059691	GATB
803	ENSG00000059728	MXD1
804	ENSG00000059758	CDK17
805	ENSG00000059769	DNAJC25
806	ENSG00000059804	SLC2A3
807	ENSG00000059915	PSD
808	ENSG00000060069	CTDP1
809	ENSG00000060138	YBX3
810	ENSG00000060140	STYK1
811	ENSG00000060237	WNK1
812	ENSG00000060303	RPS17P5
813	ENSG00000060339	CCAR1
814	ENSG00000060491	OGFR
815	ENSG00000060558	GNA15
816	ENSG00000060566	CREB3L3
817	ENSG00000060642	PIGV
818	ENSG00000060656	PTPRU
819	ENSG00000060688	SNRNP40
820	ENSG00000060709	RIMBP2
821	ENSG00000060718	COL11A1
822	ENSG00000060749	QSER1
823	ENSG00000060762	MPC1
824	ENSG00000060971	ACAA1
825	ENSG00000060982	BCAT1
826	ENSG00000061273	HDAC7
827	ENSG00000061337	LZTS1
828	ENSG00000061455	PRDM6
829	ENSG00000061492	WNT8A
830	ENSG00000061656	SPAG4
831	ENSG00000061676	NCKAP1
832	ENSG00000061794	MRPS35
833	ENSG00000061918	GUCY1B1
834	ENSG00000061936	SFSWAP
835	ENSG00000061938	TNK2
836	ENSG00000061987	MON2
837	ENSG00000062038	CDH3
838	ENSG00000062096	ARSF
839	ENSG00000062194	GPBP1
840	ENSG00000062282	DGAT2
841	ENSG00000062370	ZNF112
842	ENSG00000062485	CS
843	ENSG00000062524	LTK
844	ENSG00000062582	MRPS24
845	ENSG00000062598	ELMO2
846	ENSG00000062650	WAPL
847	ENSG00000062716	VMP1
848	ENSG00000062725	APPBP2
849	ENSG00000062822	POLD1
850	ENSG00000063015	SEZ6
851	ENSG00000063046	EIF4B
852	ENSG00000063127	SLC6A16
853	ENSG00000063169	BICRA
854	ENSG00000063176	SPHK2
855	ENSG00000063177	RPL18
856	ENSG00000063180	CA11
857	ENSG00000063241	ISOC2
858	ENSG00000063244	U2AF2
859	ENSG00000063245	EPN1
860	ENSG00000063322	MED29
861	ENSG00000063438	AHRR
862	ENSG00000063515	GSC2
863	ENSG00000063587	ZNF275
864	ENSG00000063601	MTMR1
865	ENSG00000063660	GPC1
866	ENSG00000063761	ADCK1
867	ENSG00000063854	HAGH
868	ENSG00000063978	RNF4
869	ENSG00000064012	CASP8
870	ENSG00000064042	LIMCH1
871	ENSG00000064102	INTS13
872	ENSG00000064115	TM7SF3
873	ENSG00000064195	DLX3
874	ENSG00000064199	SPA17
875	ENSG00000064201	TSPAN32
876	ENSG00000064205	CCN5
877	ENSG00000064218	DMRT3
878	ENSG00000064225	ST3GAL6
879	ENSG00000064270	ATP2C2
880	ENSG00000064300	NGFR
881	ENSG00000064309	CDON
882	ENSG00000064313	TAF2
883	ENSG00000064393	HIPK2
884	ENSG00000064419	TNPO3
885	ENSG00000064489	BORCS8-MEF2B
886	ENSG00000064490	RFXANK
887	ENSG00000064545	TMEM161A
888	ENSG00000064547	LPAR2
889	ENSG00000064601	CTSA
890	ENSG00000064607	SUGP2
891	ENSG00000064651	SLC12A2
892	ENSG00000064652	SNX24
893	ENSG00000064655	EYA2
894	ENSG00000064666	CNN2
895	ENSG00000064687	ABCA7
896	ENSG00000064692	SNCAIP
897	ENSG00000064703	DDX20
898	ENSG00000064726	BTBD1
899	ENSG00000064763	FAR2
900	ENSG00000064787	BCAS1
901	ENSG00000064835	POU1F1
902	ENSG00000064886	CHI3L2
903	ENSG00000064932	SBNO2
904	ENSG00000064933	PMS1
905	ENSG00000064961	HMG20B
906	ENSG00000064989	CALCRL
907	ENSG00000064995	TAF11
908	ENSG00000064999	ANKS1A
909	ENSG00000065000	AP3D1
910	ENSG00000065029	ZNF76
911	ENSG00000065054	SLC9A3R2
912	ENSG00000065057	NTHL1
913	ENSG00000065060	UHRF1BP1
914	ENSG00000065135	GNAI3
915	ENSG00000065150	IPO5
916	ENSG00000065154	OAT
917	ENSG00000065183	WDR3
918	ENSG00000065243	PKN2
919	ENSG00000065268	WDR18
920	ENSG00000065308	TRAM2
921	ENSG00000065320	NTN1
922	ENSG00000065325	GLP2R
923	ENSG00000065328	MCM10
924	ENSG00000065357	DGKA
925	ENSG00000065361	ERBB3
926	ENSG00000065371	ROPN1
927	ENSG00000065413	ANKRD44
928	ENSG00000065427	KARS1
929	ENSG00000065457	ADAT1
930	ENSG00000065485	PDIA5
931	ENSG00000065491	TBC1D22B
932	ENSG00000065518	NDUFB4
933	ENSG00000065526	SPEN
934	ENSG00000065534	MYLK
935	ENSG00000065548	ZC3H15
936	ENSG00000065559	MAP2K4
937	ENSG00000065600	PACC1
938	ENSG00000065609	SNAP91
939	ENSG00000065613	SLK
940	ENSG00000065615	CYB5R4
941	ENSG00000065618	COL17A1
942	ENSG00000065621	GSTO2
943	ENSG00000065665	SEC61A2
944	ENSG00000065675	PRKCQ
945	ENSG00000065717	TLE2
946	ENSG00000065802	ASB1
947	ENSG00000065809	FAM107B
948	ENSG00000065833	ME1
949	ENSG00000065882	TBC1D1
950	ENSG00000065883	CDK13
951	ENSG00000065911	MTHFD2
952	ENSG00000065923	SLC9A7
953	ENSG00000065970	FOXJ2
954	ENSG00000065978	YBX1
955	ENSG00000065989	PDE4A
956	ENSG00000066027	PPP2R5A
957	ENSG00000066032	CTNNA2
958	ENSG00000066044	ELAVL1
959	ENSG00000066056	TIE1
960	ENSG00000066084	DIP2B
961	ENSG00000066117	SMARCD1
962	ENSG00000066135	KDM4A
963	ENSG00000066136	NFYC
964	ENSG00000066185	ZMYND12
965	ENSG00000066230	SLC9A3
966	ENSG00000066248	NGEF
967	ENSG00000066279	ASPM
968	ENSG00000066294	CD84
969	ENSG00000066322	ELOVL1
970	ENSG00000066336	SPI1
971	ENSG00000066379	POLR1H
972	ENSG00000066382	MPPED2
973	ENSG00000066405	CLDN18
974	ENSG00000066422	ZBTB11
975	ENSG00000066427	ATXN3
976	ENSG00000066455	GOLGA5
977	ENSG00000066468	FGFR2
978	ENSG00000066557	LRRC40
979	ENSG00000066583	ISOC1
980	ENSG00000066629	EML1
981	ENSG00000066651	TRMT11
982	ENSG00000066654	THUMPD1
983	ENSG00000066697	MSANTD3
984	ENSG00000066735	KIF26A
985	ENSG00000066739	ATG2B
986	ENSG00000066777	ARFGEF1
987	ENSG00000066813	ACSM2B
988	ENSG00000066827	ZFAT
989	ENSG00000066855	MTFR1
990	ENSG00000066923	STAG3
991	ENSG00000066926	FECH
992	ENSG00000066933	MYO9A
993	ENSG00000067048	DDX3Y
994	ENSG00000067057	PFKP
995	ENSG00000067064	IDI1
996	ENSG00000067066	SP100
997	ENSG00000067082	KLF6
998	ENSG00000067113	PLPP1
999	ENSG00000067141	NEO1
1000	ENSG00000067167	TRAM1
1001	ENSG00000067177	PHKA1
1002	ENSG00000067182	TNFRSF1A
1003	ENSG00000067191	CACNB1
1004	ENSG00000067208	EVI5
1005	ENSG00000067221	STOML1
1006	ENSG00000067225	PKM
1007	ENSG00000067248	DHX29
1008	ENSG00000067334	DNTTIP2
1009	ENSG00000067365	METTL22
1010	ENSG00000067369	TP53BP1
1011	ENSG00000067445	TRO
1012	ENSG00000067533	RRP15
1013	ENSG00000067560	RHOA
1014	ENSG00000067596	DHX8
1015	ENSG00000067601	PMS2P4
1016	ENSG00000067606	PRKCZ
1017	ENSG00000067646	ZFY
1018	ENSG00000067704	IARS2
1019	ENSG00000067715	SYT1
1020	ENSG00000067798	NAV3
1021	ENSG00000067829	IDH3G
1022	ENSG00000067836	ROGDI
1023	ENSG00000067840	PDZD4
1024	ENSG00000067842	ATP2B3
1025	ENSG00000067900	ROCK1
1026	ENSG00000067955	CBFB
1027	ENSG00000067992	PDK3
1028	ENSG00000068001	HYAL2
1029	ENSG00000068024	HDAC4
1030	ENSG00000068028	RASSF1
1031	ENSG00000068078	FGFR3
1032	ENSG00000068079	IFI35
1033	ENSG00000068097	HEATR6
1034	ENSG00000068120	COASY
1035	ENSG00000068137	PLEKHH3
1036	ENSG00000068305	MEF2A
1037	ENSG00000068308	OTUD5
1038	ENSG00000068323	TFE3
1039	ENSG00000068354	TBC1D25
1040	ENSG00000068366	ACSL4
1041	ENSG00000068383	INPP5A
1042	ENSG00000068394	GPKOW
1043	ENSG00000068400	GRIPAP1
1044	ENSG00000068438	FTSJ1
1045	ENSG00000068489	PRR11
1046	ENSG00000068615	REEP1
1047	ENSG00000068650	ATP11A
1048	ENSG00000068654	POLR1A
1049	ENSG00000068697	LAPTM4A
1050	ENSG00000068724	TTC7A
1051	ENSG00000068745	IP6K2
1052	ENSG00000068781	STON1-GTF2A1L
1053	ENSG00000068784	SRBD1
1054	ENSG00000068796	KIF2A
1055	ENSG00000068831	RASGRP2
1056	ENSG00000068878	PSME4
1057	ENSG00000068885	IFT80
1058	ENSG00000068903	SIRT2
1059	ENSG00000068912	ERLEC1
1060	ENSG00000068971	PPP2R5B
1061	ENSG00000068976	PYGM
1062	ENSG00000068985	PAGE1
1063	ENSG00000069011	PITX1
1064	ENSG00000069018	TRPC7
1065	ENSG00000069020	MAST4
1066	ENSG00000069122	ADGRF5
1067	ENSG00000069188	SDK2
1068	ENSG00000069206	ADAM7
1069	ENSG00000069248	NUP133
1070	ENSG00000069275	NUCKS1
1071	ENSG00000069329	VPS35
1072	ENSG00000069345	DNAJA2
1073	ENSG00000069399	BCL3
1074	ENSG00000069424	KCNAB2
1075	ENSG00000069431	ABCC9
1076	ENSG00000069482	GAL
1077	ENSG00000069493	CLEC2D
1078	ENSG00000069509	FUNDC1
1079	ENSG00000069535	MAOB
1080	ENSG00000069667	RORA
1081	ENSG00000069696	DRD4
1082	ENSG00000069702	TGFBR3
1083	ENSG00000069764	PLA2G10
1084	ENSG00000069812	HES2
1085	ENSG00000069849	ATP1B3
1086	ENSG00000069869	NEDD4
1087	ENSG00000069943	PIGB
1088	ENSG00000069956	MAPK6
1089	ENSG00000069966	GNB5
1090	ENSG00000069974	RAB27A
1091	ENSG00000069998	HDHD5
1092	ENSG00000070010	UFD1
1093	ENSG00000070018	LRP6
1094	ENSG00000070019	GUCY2C
1095	ENSG00000070031	SCT
1096	ENSG00000070047	PHRF1
1097	ENSG00000070061	ELP1
1098	ENSG00000070081	NUCB2
1099	ENSG00000070087	PFN2
1100	ENSG00000070159	PTPN3
1101	ENSG00000070182	SPTB
1102	ENSG00000070190	DAPP1
1103	ENSG00000070193	FGF10
1104	ENSG00000070214	SLC44A1
1105	ENSG00000070269	TMEM260
1106	ENSG00000070366	SMG6
1107	ENSG00000070367	EXOC5
1108	ENSG00000070371	CLTCL1
1109	ENSG00000070388	FGF22
1110	ENSG00000070404	FSTL3
1111	ENSG00000070413	DGCR2
1112	ENSG00000070423	RNF126
1113	ENSG00000070444	MNT
1114	ENSG00000070476	ZXDC
1115	ENSG00000070495	JMJD6
1116	ENSG00000070501	POLB
1117	ENSG00000070526	ST6GALNAC1
1118	ENSG00000070540	WIPI1
1119	ENSG00000070601	FRMPD1
1120	ENSG00000070610	GBA2
1121	ENSG00000070614	NDST1
1122	ENSG00000070669	ASNS
1123	ENSG00000070718	AP3M2
1124	ENSG00000070729	CNGB1
1125	ENSG00000070731	ST6GALNAC2
1126	ENSG00000070748	CHAT
1127	ENSG00000070756	PABPC1
1128	ENSG00000070759	TESK2
1129	ENSG00000070761	CFAP20
1130	ENSG00000070770	CSNK2A2
1131	ENSG00000070778	PTPN21
1132	ENSG00000070785	EIF2B3
1133	ENSG00000070808	CAMK2A
1134	ENSG00000070814	TCOF1
1135	ENSG00000070831	CDC42
1136	ENSG00000070882	OSBPL3
1137	ENSG00000070886	EPHA8
1138	ENSG00000070915	SLC12A3
1139	ENSG00000070950	RAD18
1140	ENSG00000070961	ATP2B1
1141	ENSG00000070985	TRPM5
1142	ENSG00000071051	NCK2
1143	ENSG00000071054	MAP4K4
1144	ENSG00000071073	MGAT4A
1145	ENSG00000071082	RPL31
1146	ENSG00000071127	WDR1
1147	ENSG00000071189	SNX13
1148	ENSG00000071203	MS4A12
1149	ENSG00000071205	ARHGAP10
1150	ENSG00000071242	RPS6KA2
1151	ENSG00000071243	ING3
1152	ENSG00000071246	VASH1
1153	ENSG00000071282	LMCD1
1154	ENSG00000071462	BUD23
1155	ENSG00000071537	SEL1L
1156	ENSG00000071539	TRIP13
1157	ENSG00000071553	ATP6AP1
1158	ENSG00000071564	TCF3
1159	ENSG00000071575	TRIB2
1160	ENSG00000071626	DAZAP1
1161	ENSG00000071655	MBD3
1162	ENSG00000071677	PRLH
1163	ENSG00000071794	HLTF
1164	ENSG00000071859	FAM50A
1165	ENSG00000071889	FAM3A
1166	ENSG00000071894	CPSF1
1167	ENSG00000071909	MYO3B
1168	ENSG00000071967	CYBRD1
1169	ENSG00000071991	CDH19
1170	ENSG00000071994	PDCD2
1171	ENSG00000072041	SLC6A15
1172	ENSG00000072042	RDH11
1173	ENSG00000072062	PRKACA
1174	ENSG00000072071	ADGRL1
1175	ENSG00000072080	SPP2
1176	ENSG00000072110	ACTN1
1177	ENSG00000072121	ZFYVE26
1178	ENSG00000072133	RPS6KA6
1179	ENSG00000072134	EPN2
1180	ENSG00000072135	PTPN18
1181	ENSG00000072163	LIMS2
1182	ENSG00000072182	ASIC4
1183	ENSG00000072195	SPEG
1184	ENSG00000072201	LNX1
1185	ENSG00000072210	ALDH3A2
1186	ENSG00000072274	TFRC
1187	ENSG00000072310	SREBF1
1188	ENSG00000072315	TRPC5
1189	ENSG00000072364	AFF4
1190	ENSG00000072401	UBE2D1
1191	ENSG00000072415	MPP5
1192	ENSG00000072422	RHOBTB1
1193	ENSG00000072501	SMC1A
1194	ENSG00000072506	HSD17B10
1195	ENSG00000072518	MARK2
1196	ENSG00000072571	HMMR
1197	ENSG00000072609	CHFR
1198	ENSG00000072657	TRHDE
1199	ENSG00000072682	P4HA2
1200	ENSG00000072694	FCGR2B
1201	ENSG00000072736	NFATC3
1202	ENSG00000072756	TRNT1
1203	ENSG00000072778	ACADVL
1204	ENSG00000072786	STK10
1205	ENSG00000072803	FBXW11
1206	ENSG00000072818	ACAP1
1207	ENSG00000072832	CRMP1
1208	ENSG00000072840	EVC
1209	ENSG00000072849	DERL2
1210	ENSG00000072858	SIDT1
1211	ENSG00000072864	NDE1
1212	ENSG00000072952	IRAG1
1213	ENSG00000072954	TMEM38A
1214	ENSG00000072958	AP1M1
1215	ENSG00000073008	PVR
1216	ENSG00000073050	XRCC1
1217	ENSG00000073060	SCARB1
1218	ENSG00000073067	CYP2W1
1219	ENSG00000073111	MCM2
1220	ENSG00000073146	MOV10L1
1221	ENSG00000073150	PANX2
1222	ENSG00000073169	SELENOO
1223	ENSG00000073282	TP63
1224	ENSG00000073331	ALPK1
1225	ENSG00000073350	LLGL2
1226	ENSG00000073417	PDE8A
1227	ENSG00000073464	CLCN4
1228	ENSG00000073536	NLE1
1229	ENSG00000073578	SDHA
1230	ENSG00000073584	SMARCE1
1231	ENSG00000073598	FNDC8
1232	ENSG00000073605	GSDMB
1233	ENSG00000073614	KDM5A
1234	ENSG00000073670	ADAM11
1235	ENSG00000073711	PPP2R3A
1236	ENSG00000073712	FERMT2
1237	ENSG00000073734	ABCB11
1238	ENSG00000073737	DHRS9
1239	ENSG00000073754	CD5L
1240	ENSG00000073756	PTGS2
1241	ENSG00000073792	IGF2BP2
1242	ENSG00000073803	MAP3K13
1243	ENSG00000073849	ST6GAL1
1244	ENSG00000073861	TBX21
1245	ENSG00000073905	VDAC1P1
1246	ENSG00000073910	FRY
1247	ENSG00000073921	PICALM
1248	ENSG00000073969	NSF
1249	ENSG00000074047	GLI2
1250	ENSG00000074054	CLASP1
1251	ENSG00000074071	MRPS34
1252	ENSG00000074181	NOTCH3
1253	ENSG00000074201	CLNS1A
1254	ENSG00000074211	PPP2R2C
1255	ENSG00000074219	TEAD2
1256	ENSG00000074266	EED
1257	ENSG00000074276	CDHR2
1258	ENSG00000074317	SNCB
1259	ENSG00000074319	TSG101
1260	ENSG00000074356	NCBP3
1261	ENSG00000074370	ATP2A3
1262	ENSG00000074410	CA12
1263	ENSG00000074416	MGLL
1264	ENSG00000074527	NTN4
1265	ENSG00000074582	BCS1L
1266	ENSG00000074590	NUAK1
1267	ENSG00000074603	DPP8
1268	ENSG00000074621	SLC24A1
1269	ENSG00000074657	ZNF532
1270	ENSG00000074660	SCARF1
1271	ENSG00000074695	LMAN1
1272	ENSG00000074696	HACD3
1273	ENSG00000074706	IPCEF1
1274	ENSG00000074755	ZZEF1
1275	ENSG00000074771	NOX3
1276	ENSG00000074800	ENO1
1277	ENSG00000074803	SLC12A1
1278	ENSG00000074842	MYDGF
1279	ENSG00000074855	ANO8
1280	ENSG00000074935	TUBE1
1281	ENSG00000074964	ARHGEF10L
1282	ENSG00000074966	TXK
1283	ENSG00000075035	WSCD2
1284	ENSG00000075043	KCNQ2
1285	ENSG00000075073	TACR2
1286	ENSG00000075089	ACTR6
1287	ENSG00000075131	TIPIN
1288	ENSG00000075142	SRI
1289	ENSG00000075151	EIF4G3
1290	ENSG00000075188	NUP37
1291	ENSG00000075213	SEMA3A
1292	ENSG00000075218	GTSE1
1293	ENSG00000075223	SEMA3C
1294	ENSG00000075234	TTC38
1295	ENSG00000075239	ACAT1
1296	ENSG00000075240	GRAMD4
1297	ENSG00000075275	CELSR1
1298	ENSG00000075290	WNT8B
1299	ENSG00000075292	ZNF638
1300	ENSG00000075303	SLC25A40
1301	ENSG00000075336	TIMM21
1302	ENSG00000075340	ADD2
1303	ENSG00000075388	FGF4
1304	ENSG00000075391	RASAL2
1305	ENSG00000075399	VPS9D1
1306	ENSG00000075407	ZNF37A
1307	ENSG00000075413	MARK3
1308	ENSG00000075415	SLC25A3
1309	ENSG00000075420	FNDC3B
1310	ENSG00000075426	FOSL2
1311	ENSG00000075429	CACNG5
1312	ENSG00000075461	CACNG4
1313	ENSG00000075539	FRYL
1314	ENSG00000075568	TMEM131
1315	ENSG00000075618	FSCN1
1316	ENSG00000075624	ACTB
1317	ENSG00000075643	MOCOS
1318	ENSG00000075651	PLD1
1319	ENSG00000075673	ATP12A
1320	ENSG00000075702	WDR62
1321	ENSG00000075711	DLG1
1322	ENSG00000075785	RAB7A
1323	ENSG00000075790	BCAP29
1324	ENSG00000075826	SEC31B
1325	ENSG00000075856	SART3
1326	ENSG00000075884	ARHGAP15
1327	ENSG00000075886	TUBA3D
1328	ENSG00000075891	PAX2
1329	ENSG00000075914	EXOSC7
1330	ENSG00000075945	KIFAP3
1331	ENSG00000075975	MKRN2
1332	ENSG00000076003	MCM6
1333	ENSG00000076043	REXO2
1334	ENSG00000076053	RBM7
1335	ENSG00000076067	RBMS2
1336	ENSG00000076108	BAZ2A
1337	ENSG00000076201	PTPN23
1338	ENSG00000076242	MLH1
1339	ENSG00000076248	UNG
1340	ENSG00000076258	FMO4
1341	ENSG00000076321	KLHL20
1342	ENSG00000076344	RGS11
1343	ENSG00000076351	SLC46A1
1344	ENSG00000076356	PLXNA2
1345	ENSG00000076382	SPAG5
1346	ENSG00000076513	ANKRD13A
1347	ENSG00000076554	TPD52
1348	ENSG00000076555	ACACB
1349	ENSG00000076604	TRAF4
1350	ENSG00000076641	PAG1
1351	ENSG00000076650	GPATCH1
1352	ENSG00000076662	ICAM3
1353	ENSG00000076685	NT5C2
1354	ENSG00000076706	MCAM
1355	ENSG00000076716	GPC4
1356	ENSG00000076770	MBNL3
1357	ENSG00000076826	CAMSAP3
1358	ENSG00000076864	RAP1GAP
1359	ENSG00000076924	XAB2
1360	ENSG00000076928	ARHGEF1
1361	ENSG00000076944	STXBP2
1362	ENSG00000076984	MAP2K7
1363	ENSG00000077009	NMRK2
1364	ENSG00000077044	DGKD
1365	ENSG00000077063	CTTNBP2
1366	ENSG00000077080	ACTL6B
1367	ENSG00000077092	RARB
1368	ENSG00000077097	TOP2B
1369	ENSG00000077147	TM9SF3
1370	ENSG00000077150	NFKB2
1371	ENSG00000077152	UBE2T
1372	ENSG00000077157	PPP1R12B
1373	ENSG00000077232	DNAJC10
1374	ENSG00000077235	GTF3C1
1375	ENSG00000077238	IL4R
1376	ENSG00000077254	USP33
1377	ENSG00000077264	PAK3
1378	ENSG00000077274	CAPN6
1379	ENSG00000077279	DCX
1380	ENSG00000077312	SNRPA
1381	ENSG00000077327	SPAG6
1382	ENSG00000077348	EXOSC5
1383	ENSG00000077380	DYNC1I2
1384	ENSG00000077420	APBB1IP
1385	ENSG00000077454	LRCH4
1386	ENSG00000077458	FAM76B
1387	ENSG00000077463	SIRT6
1388	ENSG00000077498	TYR
1389	ENSG00000077514	POLD3
1390	ENSG00000077522	ACTN2
1391	ENSG00000077549	CAPZB
1392	ENSG00000077585	GPR137B
1393	ENSG00000077616	NAALAD2
1394	ENSG00000077684	JADE1
1395	ENSG00000077713	SLC25A43
1396	ENSG00000077721	UBE2A
1397	ENSG00000077782	FGFR1
1398	ENSG00000077800	FKBP6
1399	ENSG00000077935	SMC1B
1400	ENSG00000077942	FBLN1
1401	ENSG00000077943	ITGA8
1402	ENSG00000077984	CST7
1403	ENSG00000078018	MAP2
1404	ENSG00000078043	PIAS2
1405	ENSG00000078053	AMPH
1406	ENSG00000078061	ARAF
1407	ENSG00000078070	MCCC1
1408	ENSG00000078081	LAMP3
1409	ENSG00000078098	FAP
1410	ENSG00000078114	NEBL
1411	ENSG00000078124	ACER3
1412	ENSG00000078140	UBE2K
1413	ENSG00000078142	PIK3C3
1414	ENSG00000078177	N4BP2
1415	ENSG00000078237	TIGAR
1416	ENSG00000078246	TULP3
1417	ENSG00000078269	SYNJ2
1418	ENSG00000078295	ADCY2
1419	ENSG00000078304	PPP2R5C
1420	ENSG00000078319	PMS2P1
1421	ENSG00000078328	RBFOX1
1422	ENSG00000078369	GNB1
1423	ENSG00000078399	HOXA9
1424	ENSG00000078401	EDN1
1425	ENSG00000078403	MLLT10
1426	ENSG00000078487	ZCWPW1
1427	ENSG00000078549	ADCYAP1R1
1428	ENSG00000078579	FGF20
1429	ENSG00000078589	P2RY10
1430	ENSG00000078596	ITM2A
1431	ENSG00000078618	NRDC
1432	ENSG00000078668	VDAC3
1433	ENSG00000078674	PCM1
1434	ENSG00000078687	TNRC6C
1435	ENSG00000078699	CBFA2T2
1436	ENSG00000078725	BRINP1
1437	ENSG00000078747	ITCH
1438	ENSG00000078795	PKD2L2
1439	ENSG00000078804	TP53INP2
1440	ENSG00000078808	SDF4
1441	ENSG00000078814	MYH7B
1442	ENSG00000078898	BPIFB2
1443	ENSG00000078900	TP73
1444	ENSG00000078902	TOLLIP
1445	ENSG00000078967	UBE2D4
1446	ENSG00000079101	CLUL1
1447	ENSG00000079102	RUNX1T1
1448	ENSG00000079112	CDH17
1449	ENSG00000079134	THOC1
1450	ENSG00000079150	FKBP7
1451	ENSG00000079156	OSBPL6
1452	ENSG00000079215	SLC1A3
1453	ENSG00000079246	XRCC5
1454	ENSG00000079257	LXN
1455	ENSG00000079263	SP140
1456	ENSG00000079277	MKNK1
1457	ENSG00000079308	TNS1
1458	ENSG00000079313	REXO1
1459	ENSG00000079332	SAR1A
1460	ENSG00000079335	CDC14A
1461	ENSG00000079337	RAPGEF3
1462	ENSG00000079385	CEACAM1
1463	ENSG00000079387	SENP1
1464	ENSG00000079393	DUSP13
1465	ENSG00000079432	CIC
1466	ENSG00000079435	LIPE
1467	ENSG00000079459	FDFT1
1468	ENSG00000079462	PAFAH1B3
1469	ENSG00000079482	OPHN1
1470	ENSG00000079557	AFM
1471	ENSG00000079616	KIF22
1472	ENSG00000079689	SCGN
1473	ENSG00000079691	CARMIL1
1474	ENSG00000079739	PGM1
1475	ENSG00000079785	DDX1
1476	ENSG00000079805	DNM2
1477	ENSG00000079819	EPB41L2
1478	ENSG00000079841	RIMS1
1479	ENSG00000079931	MOXD1
1480	ENSG00000079950	STX7
1481	ENSG00000079974	RABL2B
1482	ENSG00000079999	KEAP1
1483	ENSG00000080007	DDX43
1484	ENSG00000080031	PTPRH
1485	ENSG00000080166	DCT
1486	ENSG00000080189	SLC35C2
1487	ENSG00000080200	CRYBG3
1488	ENSG00000080224	EPHA6
1489	ENSG00000080293	SCTR
1490	ENSG00000080298	RFX3
1491	ENSG00000080345	RIF1
1492	ENSG00000080371	RAB21
1493	ENSG00000080493	SLC4A4
1494	ENSG00000080503	SMARCA2
1495	ENSG00000080511	RDH8
1496	ENSG00000080546	SESN1
1497	ENSG00000080561	MID2
1498	ENSG00000080572	DNAAF6
1499	ENSG00000080573	COL5A3
1500	ENSG00000080603	SRCAP
1501	ENSG00000080608	PUM3
1502	ENSG00000080618	CPB2
1503	ENSG00000080644	CHRNA3
1504	ENSG00000080709	KCNN2
1505	ENSG00000080802	CNOT4
1506	ENSG00000080815	PSEN1
1507	ENSG00000080819	CPOX
1508	ENSG00000080822	CLDND1
1509	ENSG00000080823	MOK
1510	ENSG00000080824	HSP90AA1
1511	ENSG00000080839	RBL1
1512	ENSG00000080845	DLGAP4
1513	ENSG00000080854	IGSF9B
1514	ENSG00000080910	CFHR2
1515	ENSG00000080947	CROCCP3
1516	ENSG00000080986	NDC80
1517	ENSG00000081014	AP4E1
1518	ENSG00000081019	RSBN1
1519	ENSG00000081026	MAGI3
1520	ENSG00000081041	CXCL2
1521	ENSG00000081051	AFP
1522	ENSG00000081052	COL4A4
1523	ENSG00000081059	TCF7
1524	ENSG00000081087	OSTM1
1525	ENSG00000081138	CDH7
1526	ENSG00000081148	IMPG2
1527	ENSG00000081154	PCNP
1528	ENSG00000081177	EXD2
1529	ENSG00000081181	ARG2
1530	ENSG00000081189	MEF2C
1531	ENSG00000081237	PTPRC
1532	ENSG00000081248	CACNA1S
1533	ENSG00000081277	PKP1
1534	ENSG00000081307	UBA5
1535	ENSG00000081320	STK17B
1536	ENSG00000081377	CDC14B
1537	ENSG00000081386	ZNF510
1538	ENSG00000081479	LRP2
1539	ENSG00000081665	ZNF506
1540	ENSG00000081692	JMJD4
1541	ENSG00000081721	DUSP12
1542	ENSG00000081760	AACS
1543	ENSG00000081791	DELE1
1544	ENSG00000081800	SLC13A1
1545	ENSG00000081803	CADPS2
1546	ENSG00000081818	PCDHB4
1547	ENSG00000081842	PCDHA6
1548	ENSG00000081853	PCDHGA2
1549	ENSG00000081870	HSPB11
1550	ENSG00000081913	PHLPP1
1551	ENSG00000081923	ATP8B1
1552	ENSG00000081985	IL12RB2
1553	ENSG00000082014	SMARCD3
1554	ENSG00000082068	WDR70
1555	ENSG00000082074	FYB1
1556	ENSG00000082126	MPP4
1557	ENSG00000082146	STRADB
1558	ENSG00000082153	BZW1
1559	ENSG00000082175	PGR
1560	ENSG00000082196	C1QTNF3
1561	ENSG00000082212	ME2
1562	ENSG00000082213	C5orf22
1563	ENSG00000082258	CCNT2
1564	ENSG00000082269	FAM135A
1565	ENSG00000082293	COL19A1
1566	ENSG00000082397	EPB41L3
1567	ENSG00000082438	COBLL1
1568	ENSG00000082458	DLG3
1569	ENSG00000082482	KCNK2
1570	ENSG00000082497	SERTAD4
1571	ENSG00000082512	TRAF5
1572	ENSG00000082515	MRPL22
1573	ENSG00000082516	GEMIN5
1574	ENSG00000082556	OPRK1
1575	ENSG00000082641	NFE2L1
1576	ENSG00000082684	SEMA5B
1577	ENSG00000082701	GSK3B
1578	ENSG00000082781	ITGB5
1579	ENSG00000082805	ERC1
1580	ENSG00000082898	XPO1
1581	ENSG00000082929	LINC01587
1582	ENSG00000082996	RNF13
1583	ENSG00000083067	TRPM3
1584	ENSG00000083093	PALB2
1585	ENSG00000083097	DOP1A
1586	ENSG00000083099	LYRM2
1587	ENSG00000083123	BCKDHB
1588	ENSG00000083168	KAT6A
1589	ENSG00000083223	TUT7
1590	ENSG00000083290	ULK2
1591	ENSG00000083307	GRHL2
1592	ENSG00000083312	TNPO1
1593	ENSG00000083444	PLOD1
1594	ENSG00000083454	P2RX5
1595	ENSG00000083457	ITGAE
1596	ENSG00000083520	DIS3
1597	ENSG00000083535	PIBF1
1598	ENSG00000083544	TDRD3
1599	ENSG00000083622
1600	ENSG00000083635	NUFIP1
1601	ENSG00000083642	PDS5B
1602	ENSG00000083720	OXCT1
1603	ENSG00000083750	RRAGB
1604	ENSG00000083782	EPYC
1605	ENSG00000083799	CYLD
1606	ENSG00000083807	SLC27A5
1607	ENSG00000083812	ZNF324
1608	ENSG00000083814	ZNF671
1609	ENSG00000083817	ZNF416
1610	ENSG00000083828	ZNF586
1611	ENSG00000083838	ZNF446
1612	ENSG00000083844	ZNF264
1613	ENSG00000083845	RPS5
1614	ENSG00000083857	FAT1
1615	ENSG00000083896	YTHDC1
1616	ENSG00000083937	CHMP2B
1617	ENSG00000084070	SMAP2
1618	ENSG00000084072	PPIE
1619	ENSG00000084073	ZMPSTE24
1620	ENSG00000084090	STARD7
1621	ENSG00000084092	NOA1
1622	ENSG00000084093	REST
1623	ENSG00000084110	HAL
1624	ENSG00000084112	SSH1
1625	ENSG00000084207	GSTP1
1626	ENSG00000084234	APLP2
1627	ENSG00000084444	FAM234B
1628	ENSG00000084453	SLCO1A2
1629	ENSG00000084463	WBP11
1630	ENSG00000084623	EIF3I
1631	ENSG00000084628	NKAIN1
1632	ENSG00000084636	COL16A1
1633	ENSG00000084652	TXLNA
1634	ENSG00000084674	APOB
1635	ENSG00000084676	NCOA1
1636	ENSG00000084693	AGBL5
1637	ENSG00000084710	EFR3B
1638	ENSG00000084731	KIF3C
1639	ENSG00000084733	RAB10
1640	ENSG00000084734	GCKR
1641	ENSG00000084754	HADHA
1642	ENSG00000084764	MAPRE3
1643	ENSG00000084774	CAD
1644	ENSG00000085063	CD59
1645	ENSG00000085117	CD82
1646	ENSG00000085185	BCORL1
1647	ENSG00000085224	ATRX
1648	ENSG00000085231	AK6
1649	ENSG00000085265	FCN1
1650	ENSG00000085274	MYNN
1651	ENSG00000085276	MECOM
1652	ENSG00000085365	SCAMP1
1653	ENSG00000085377	PREP
1654	ENSG00000085382	HACE1
1655	ENSG00000085415	SEH1L
1656	ENSG00000085433	WDR47
1657	ENSG00000085449	WDFY1
1658	ENSG00000085465	OVGP1
1659	ENSG00000085491	SLC25A24
1660	ENSG00000085511	MAP3K4
1661	ENSG00000085514	PILRA
1662	ENSG00000085552	IGSF9
1663	ENSG00000085563	ABCB1
1664	ENSG00000085644	ZNF213
1665	ENSG00000085662	AKR1B1
1666	ENSG00000085719	CPNE3
1667	ENSG00000085721	RRN3
1668	ENSG00000085733	CTTN
1669	ENSG00000085741	WNT11
1670	ENSG00000085760	MTIF2
1671	ENSG00000085788	DDHD2
1672	ENSG00000085831	TTC39A
1673	ENSG00000085832	EPS15
1674	ENSG00000085840	ORC1
1675	ENSG00000085871	MGST2
1676	ENSG00000085872	CHERP
1677	ENSG00000085978	ATG16L1
1678	ENSG00000085982	USP40
1679	ENSG00000085998	POMGNT1
1680	ENSG00000085999	RAD54L
1681	ENSG00000086015	MAST2
1682	ENSG00000086061	DNAJA1
1683	ENSG00000086062	B4GALT1
1684	ENSG00000086065	CHMP5
1685	ENSG00000086102	NFX1
1686	ENSG00000086159	AQP6
1687	ENSG00000086189	DIMT1
1688	ENSG00000086200	IPO11
1689	ENSG00000086205	FOLH1
1690	ENSG00000086232	EIF2AK1
1691	ENSG00000086288	NME8
1692	ENSG00000086289	EPDR1
1693	ENSG00000086300	SNX10
1694	ENSG00000086475	SEPHS1
1695	ENSG00000086504	MRPL28
1696	ENSG00000086506	HBQ1
1697	ENSG00000086544	ITPKC
1698	ENSG00000086548	CEACAM6
1699	ENSG00000086570	FAT2
1700	ENSG00000086589	RBM22
1701	ENSG00000086598	TMED2
1702	ENSG00000086619	ERO1B
1703	ENSG00000086666	ZFAND6
1704	ENSG00000086696	HSD17B2
1705	ENSG00000086712	TXLNG
1706	ENSG00000086717	PPEF1
1707	ENSG00000086730	LAT2
1708	ENSG00000086758	HUWE1
1709	ENSG00000086827	ZW10
1710	ENSG00000086848	ALG9
1711	ENSG00000086967	MYBPC2
1712	ENSG00000086991	NOX4
1713	ENSG00000087008	ACOX3
1714	ENSG00000087053	MTMR2
1715	ENSG00000087074	PPP1R15A
1716	ENSG00000087076	HSD17B14
1717	ENSG00000087077	TRIP6
1718	ENSG00000087085	ACHE
1719	ENSG00000087086	FTL
1720	ENSG00000087087	SRRT
1721	ENSG00000087088	BAX
1722	ENSG00000087095	NLK
1723	ENSG00000087111	PIGS
1724	ENSG00000087116	ADAMTS2
1725	ENSG00000087128	TMPRSS11E
1726	ENSG00000087152	ATXN7L3
1727	ENSG00000087157	PGS1
1728	ENSG00000087191	PSMC5
1729	ENSG00000087206	UIMC1
1730	ENSG00000087237	CETP
1731	ENSG00000087245	MMP2
1732	ENSG00000087250	MT3
1733	ENSG00000087253	LPCAT2
1734	ENSG00000087258	GNAO1
1735	ENSG00000087263	OGFOD1
1736	ENSG00000087266	SH3BP2
1737	ENSG00000087269	NOP14
1738	ENSG00000087274	ADD1
1739	ENSG00000087299	L2HGDH
1740	ENSG00000087301	TXNDC16
1741	ENSG00000087302	RTRAF
1742	ENSG00000087303	NID2
1743	ENSG00000087338	GMCL1
1744	ENSG00000087365	SF3B2
1745	ENSG00000087448	KLHL42
1746	ENSG00000087460	GNAS
1747	ENSG00000087470	DNM1L
1748	ENSG00000087494	PTHLH
1749	ENSG00000087495	PHACTR3
1750	ENSG00000087502	ERGIC2
1751	ENSG00000087510	TFAP2C
1752	ENSG00000087586	AURKA
1753	ENSG00000087589	CASS4
1754	ENSG00000087842	PIR
1755	ENSG00000087884	AAMDC
1756	ENSG00000087903	RFX2
1757	ENSG00000087995	METTL2A
1758	ENSG00000088002	SULT2B1
1759	ENSG00000088035	ALG6
1760	ENSG00000088038	CNOT3
1761	ENSG00000088053	GP6
1762	ENSG00000088179	PTPN4
1763	ENSG00000088205	DDX18
1764	ENSG00000088247	KHSRP
1765	ENSG00000088256	GNA11
1766	ENSG00000088280	ASAP3
1767	ENSG00000088298	EDEM2
1768	ENSG00000088305	DNMT3B
1769	ENSG00000088320	REM1
1770	ENSG00000088325	TPX2
1771	ENSG00000088340	FER1L4
1772	ENSG00000088356	PDRG1
1773	ENSG00000088367	EPB41L1
1774	ENSG00000088386	SLC15A1
1775	ENSG00000088387	DOCK9
1776	ENSG00000088448	ANKRD10
1777	ENSG00000088451	TGDS
1778	ENSG00000088538	DOCK3
1779	ENSG00000088543	C3orf18
1780	ENSG00000088682	COQ9
1781	ENSG00000088726	TMEM40
1782	ENSG00000088727	KIF9
1783	ENSG00000088756	ARHGAP28
1784	ENSG00000088766	CRLS1
1785	ENSG00000088782	DEFB127
1786	ENSG00000088808	PPP1R13B
1787	ENSG00000088812	ATRN
1788	ENSG00000088826	SMOX
1789	ENSG00000088827	SIGLEC1
1790	ENSG00000088832	FKBP1A
1791	ENSG00000088833	NSFL1C
1792	ENSG00000088836	SLC4A11
1793	ENSG00000088854	C20orf194
1794	ENSG00000088876	ZNF343
1795	ENSG00000088881	EBF4
1796	ENSG00000088882	CPXM1
1797	ENSG00000088888	MAVS
1798	ENSG00000088899	LZTS3
1799	ENSG00000088926	F11
1800	ENSG00000088930	XRN2
1801	ENSG00000088970	KIZ
1802	ENSG00000088986	DYNLL1
1803	ENSG00000088992	TESC
1804	ENSG00000089006	SNX5
1805	ENSG00000089009	RPL6
1806	ENSG00000089012	SIRPG
1807	ENSG00000089022	MAPKAPK5
1808	ENSG00000089041	P2RX7
1809	ENSG00000089048	ESF1
1810	ENSG00000089050	RBBP9
1811	ENSG00000089053	ANAPC5
1812	ENSG00000089057	SLC23A2
1813	ENSG00000089060	SLC8B1
1814	ENSG00000089063	TMEM230
1815	ENSG00000089091	DZANK1
1816	ENSG00000089094	KDM2B
1817	ENSG00000089101	CFAP61
1818	ENSG00000089116	LHX5
1819	ENSG00000089123	TASP1
1820	ENSG00000089127	OAS1
1821	ENSG00000089154	GCN1
1822	ENSG00000089157	RPLP0
1823	ENSG00000089159	PXN
1824	ENSG00000089163	SIRT4
1825	ENSG00000089169	RPH3A
1826	ENSG00000089177	KIF16B
1827	ENSG00000089195	TRMT6
1828	ENSG00000089199	CHGB
1829	ENSG00000089220	PEBP1
1830	ENSG00000089225	TBX5
1831	ENSG00000089234	BRAP
1832	ENSG00000089248	ERP29
1833	ENSG00000089250	NOS1
1834	ENSG00000089280	FUS
1835	ENSG00000089289	IGBP1
1836	ENSG00000089327	FXYD5
1837	ENSG00000089335	ZNF302
1838	ENSG00000089351	GRAMD1A
1839	ENSG00000089356	FXYD3
1840	ENSG00000089472	HEPH
1841	ENSG00000089486	CDIP1
1842	ENSG00000089505	CMTM1
1843	ENSG00000089558	KCNH4
1844	ENSG00000089597	GANAB
1845	ENSG00000089639	GMIP
1846	ENSG00000089682	RBM41
1847	ENSG00000089685	BIRC5
1848	ENSG00000089692	LAG3
1849	ENSG00000089693	MLF2
1850	ENSG00000089723	OTUB2
1851	ENSG00000089737	DDX24
1852	ENSG00000089775	ZBTB25
1853	ENSG00000089818	NECAP1
1854	ENSG00000089820	ARHGAP4
1855	ENSG00000089847	ANKRD24
1856	ENSG00000089876	DHX32
1857	ENSG00000089902	RCOR1
1858	ENSG00000089916	GPATCH2L
1859	ENSG00000090006	LTBP4
1860	ENSG00000090013	BLVRB
1861	ENSG00000090020	SLC9A1
1862	ENSG00000090054	SPTLC1
1863	ENSG00000090060	PAPOLA
1864	ENSG00000090061	CCNK
1865	ENSG00000090097	PCBP4
1866	ENSG00000090104	RGS1
1867	ENSG00000090238	YPEL3
1868	ENSG00000090263	MRPS33
1869	ENSG00000090266	NDUFB2
1870	ENSG00000090273	NUDC
1871	ENSG00000090316	MAEA
1872	ENSG00000090339	ICAM1
1873	ENSG00000090372	STRN4
1874	ENSG00000090376	IRAK3
1875	ENSG00000090382	LYZ
1876	ENSG00000090402	SI
1877	ENSG00000090432	MUL1
1878	ENSG00000090447	TFAP4
1879	ENSG00000090470	PDCD7
1880	ENSG00000090487	SPG21
1881	ENSG00000090512	FETUB
1882	ENSG00000090520	DNAJB11
1883	ENSG00000090530	P3H2
1884	ENSG00000090534	THPO
1885	ENSG00000090539	CHRD
1886	ENSG00000090554	FLT3LG
1887	ENSG00000090565	RAB11FIP3
1888	ENSG00000090581	GNPTG
1889	ENSG00000090612	ZNF268
1890	ENSG00000090615	GOLGA3
1891	ENSG00000090621	PABPC4
1892	ENSG00000090659	CD209
1893	ENSG00000090661	CERS4
1894	ENSG00000090674	MCOLN1
1895	ENSG00000090686	USP48
1896	ENSG00000090776	EFNB1
1897	ENSG00000090857	PDPR
1898	ENSG00000090861	AARS1
1899	ENSG00000090863	GLG1
1900	ENSG00000090889	KIF4A
1901	ENSG00000090905	TNRC6A
1902	ENSG00000090924	PLEKHG2
1903	ENSG00000090932	DLL3
1904	ENSG00000090971	NAT14
1905	ENSG00000090975	PITPNM2
1906	ENSG00000090989	EXOC1
1907	ENSG00000091009	RBM27
1908	ENSG00000091010	POU4F3
1909	ENSG00000091039	OSBPL8
1910	ENSG00000091073	DTX2
1911	ENSG00000091106	NLRC4
1912	ENSG00000091127	PUS7
1913	ENSG00000091128	LAMB4
1914	ENSG00000091129	NRCAM
1915	ENSG00000091136	LAMB1
1916	ENSG00000091137	SLC26A4
1917	ENSG00000091138	SLC26A3
1918	ENSG00000091140	DLD
1919	ENSG00000091157	WDR7
1920	ENSG00000091164	TXNL1
1921	ENSG00000091181	IL5RA
1922	ENSG00000091262	ABCC6
1923	ENSG00000091317	CMTM6
1924	ENSG00000091409	ITGA6
1925	ENSG00000091428	RAPGEF4
1926	ENSG00000091436	MAP3K20
1927	ENSG00000091482	SMPX
1928	ENSG00000091483	FH
1929	ENSG00000091490	SEL1L3
1930	ENSG00000091513	TF
1931	ENSG00000091527	CDV3
1932	ENSG00000091536	MYO15A
1933	ENSG00000091542	ALKBH5
1934	ENSG00000091583	APOH
1935	ENSG00000091592	NLRP1
1936	ENSG00000091622	PITPNM3
1937	ENSG00000091640	SPAG7
1938	ENSG00000091651	ORC6
1939	ENSG00000091656	ZFHX4
1940	ENSG00000091664	SLC17A6
1941	ENSG00000091704	CPA1
1942	ENSG00000091732	ZC3HC1
1943	ENSG00000091831	ESR1
1944	ENSG00000091844	RGS17
1945	ENSG00000091879	ANGPT2
1946	ENSG00000091947	TMEM101
1947	ENSG00000091972	CD200
1948	ENSG00000091986	CCDC80
1949	ENSG00000092009	CMA1
1950	ENSG00000092010	PSME1
1951	ENSG00000092020	PPP2R3C
1952	ENSG00000092036	HAUS4
1953	ENSG00000092051	JPH4
1954	ENSG00000092054	MYH7
1955	ENSG00000092067	CEBPE
1956	ENSG00000092068	SLC7A8
1957	ENSG00000092094	OSGEP
1958	ENSG00000092096	SLC22A17
1959	ENSG00000092098	RNF31
1960	ENSG00000092108	SCFD1
1961	ENSG00000092140	G2E3
1962	ENSG00000092148	HECTD1
1963	ENSG00000092199	HNRNPC
1964	ENSG00000092200	RPGRIP1
1965	ENSG00000092201	SUPT16H
1966	ENSG00000092203	TOX4
1967	ENSG00000092208	GEMIN2
1968	ENSG00000092295	TGM1
1969	ENSG00000092330	TINF2
1970	ENSG00000092345	DAZL
1971	ENSG00000092377	TBL1Y
1972	ENSG00000092421	SEMA6A
1973	ENSG00000092439	TRPM7
1974	ENSG00000092445	TYRO3
1975	ENSG00000092470	WDR76
1976	ENSG00000092529	CAPN3
1977	ENSG00000092531	SNAP23
1978	ENSG00000092607	TBX15
1979	ENSG00000092621	PHGDH
1980	ENSG00000092758	COL9A3
1981	ENSG00000092820	EZR
1982	ENSG00000092841	MYL6
1983	ENSG00000092847	AGO1
1984	ENSG00000092850	TEKT2
1985	ENSG00000092853	CLSPN
1986	ENSG00000092871	RFFL
1987	ENSG00000092929	UNC13D
1988	ENSG00000092931	MFSD11
1989	ENSG00000092964	DPYSL2
1990	ENSG00000092969	TGFB2
1991	ENSG00000092978	GPATCH2
1992	ENSG00000093000	NUP50
1993	ENSG00000093009	CDC45
1994	ENSG00000093010	COMT
1995	ENSG00000093072	ADA2
1996	ENSG00000093100
1997	ENSG00000093134	VNN3
1998	ENSG00000093144	ECHDC1
1999	ENSG00000093167	LRRFIP2
[truncated: 54,446 more rows]
