# Supplementary material for: A systematic pan-cancer analysis reveals the clinical prognosis and immunotherapy value of C-X3-C motif ligand 1 (CX3CL1)
Source: Front Genet. 2023 Apr 20;14:1183795. doi: 10.3389/fgene.2023.1183795 (PMC10157490; doi:10.3389/fgene.2023.1183795)
Supplement: Supplementary file 6 [file Table1.XLSX]

## Sheet: Sheet1
Gene Symbol	Gene ID	PCC
CDH5	ENSG00000179776.17	0.46
ROBO4	ENSG00000154133.14	0.44
LDB2	ENSG00000169744.12	0.44
BCL6B	ENSG00000161940.10	0.43
S1PR1	ENSG00000170989.8	0.43
CRIM1	ENSG00000150938.9	0.42
RAPGEF5	ENSG00000136237.18	0.42
EDN1	ENSG00000078401.6	0.41
GPR4	ENSG00000177464.4	0.41
EPAS1	ENSG00000116016.13	0.41
ECSCR	ENSG00000249751.3	0.41
TIE1	ENSG00000066056.13	0.4
GIMAP8	ENSG00000171115.3	0.4
CASKIN2	ENSG00000177303.9	0.4
NEDD9	ENSG00000111859.16	0.39
SHROOM4	ENSG00000158352.15	0.39
VWF	ENSG00000110799.13	0.39
ADGRL4	ENSG00000162618.12	0.39
DOCK4	ENSG00000128512.19	0.39
ESAM	ENSG00000149564.11	0.39
DLL4	ENSG00000128917.6	0.38
AKAP2	ENSG00000241978.9	0.38
MAML2	ENSG00000184384.13	0.38
TEK	ENSG00000120156.20	0.38
GIMAP5	ENSG00000196329.10	0.38
ARHGAP29	ENSG00000137962.12	0.38
PECAM1	ENSG00000261371.5	0.38
CD93	ENSG00000125810.9	0.38
CLEC14A	ENSG00000176435.6	0.38
CXorf36	ENSG00000147113.16	0.37
MMRN2	ENSG00000173269.13	0.37
EMCN	ENSG00000164035.9	0.37
NOTCH4	ENSG00000204301.6	0.37
RBMS2	ENSG00000076067.11	0.37
RP11-389C8.2	ENSG00000261269.1	0.37
RP11-134L10.1	ENSG00000272941.1	0.37
TNIP1	ENSG00000145901.14	0.37
ARID5A	ENSG00000196843.15	0.37
ARHGEF15	ENSG00000198844.10	0.37
RGL1	ENSG00000143344.15	0.37
HECW2	ENSG00000138411.10	0.37
NRP1	ENSG00000099250.17	0.36
LRRC32	ENSG00000137507.11	0.36
CALCRL	ENSG00000064989.12	0.36
PDGFB	ENSG00000100311.16	0.36
ZNF366	ENSG00000178175.11	0.36
RP11-693N9.2	ENSG00000235505.7	0.36
SUSD6	ENSG00000100647.7	0.36
